# Supplementary material for: Prognostic factors of adult tuberculous meningitis in intensive care unit: a single-center retrospective study in East China
Source: BMC Neurol. 2021 Aug 10;21:308. doi: 10.1186/s12883-021-02340-3 (PMC8353730; doi:10.1186/s12883-021-02340-3)
Supplement: Supplementary file 6 — Additional file 6. Data of the research. [file 12883_2021_2340_MOESM6_ESM.xls]

## Sheet: Basic information
	General information															Symptoms and signs													GCS						APACHEⅡ						SOFA						Concomitant diseases	Follow-up
编号	Gender	Age	District	Career	LOS	LOS of ICU	HBV	HCV	HIV	BCG vaccination	Contact with TB	History of TB	Extra-neural TB		Onset-admission(d)	Headache	Irritability	Nausea and vomiting	Fever	T/℃	Neck stiffness	Convulsions	Focal neurological deficits	Altered consciousness	Lethargy	Others	TBM stage	GOS(28d)	Admission	24h	7d	28d	90d	Discharge	Admission	24h	7d	28d	90d	Discharge	Admission	24h	7d	28d	90d	Discharge		Time/d	Outcome(1=Death;0=Censored)
1-1	F	27	Rural	Farmer	11	9	N	NA	NA	Y	N	N	Y	Miliary PTB（Smear and culture +）	60	Y	N	Y	Y	39	Y	N	Y	Y	Y	night sweats,weight loss	3	1	3	3	3				27	17	17				9	9	9					9	1
1-11	F	67	Urban	retiree	18	17	N	N	N	N	N	Y	N		30	Y	N	N	Y	39	Y	Y	Y	Y	Y		3	1	3	3	3				34	26	28				9	9	10				myoma of uterus(25y),fungal esophagitis,hypercortisolism,subarachnoid hemorrhage(1m)	17	1
1-16	F	28	Urban	Medical staff	114	111	N	N	N	Y	N	N	Y	miliary PTB,tuberculous pleuritis	14	Y	N	Y	Y	38.6	Y	N	N	Y	Y	weight loss,anorexia and weakness	3	1	3	3	3	6	13	15	25	31	28	21	10	7	7	12	11	8	1	0	SLE(5y),long-term steroid usage	119	1
1-19	F	48	Urban	Worker	207	207	N	N	N	NA	Y	N	Y	PTB（smear，culture and PCR +）;ascitic culture +;intestinal TB(pathological evidence)	120	N	N	N	Y	39	Y	N	Y	Y	Y	weight loss,abdominal pain,cholecystectomy(剖腹探查+阑尾切除+回肠部分切除+回肠造瘘术)	3	1	5	5	5	4	4		26	22	21	20	22		9	10	7	9	5		gall-stone（≥10y），enterobrosis	207	1
1-2	M	30	Rural	Farmer	3	2	N	N	N	NA	N	N	N		300	Y	N	Y	Y	39.5	Y	Y	Y	Y	Y	night sweats,weight loss	3	1	3	3				3	15						5							2	1
1-21	F	46	Urban	Worker	127	127	N	N	N	NA	N	N	Y	PTB	10	Y	N	N	Y	39	Y	N	Y	Y	Y		3	1	3	7	13	6	11		26	15	9	22	24		10	5	5	7	6			127	1
1-28	M	40	Rural	Farmer	23	20	N	N	N	NA	N	N	Y	PTB（smear，culture and PCR +）;urinary PCR +	61	N	Y	N	Y	38.5	Y	N	Y	Y	Y	weight loss	3	1	3	3	3			5	26	19	18			16	11	8	5			6	hepatic dysfunction(20y)	20	1
1-3	F	25	Rural	Farmer	6	5	N	N	N	Y	N	N	Y	Miliary PTB（culture +）	20	N	Y	Y	Y	38.9	Y	Y	Y	Y	Y	diarrhea	3	1	3	3				3	21	20				28	9	9				16		5	1
1-31	F	61	Urban	Worker	33	33	N	N	N	NA	NA	N	Y	PTB（smear，culture +）	60	N	N	N	Y	40	N	Y	N	Y	Y	weight loss,anorexia and weakness,lymphadenopathy	3	1	3	3	3	3			27	23	23	22			6	7	6	7			gout,pneumonia	33	1
1-33	F	27	Rural	Farmer	63	40	N	N	N	NA	NA	N	Y	PTB（smear +）	10	Y	N	Y	Y	39	Y	Y	N	Y	Y		3	1	3	3	3	8		8	36	28	33	20		16	7	4	7	4		3	SLE(10y),lupus nephritis(2m)	40	1
1-34	M	23	Rural	Farmer	41	41	N	N	N	NA	NA	N	Y	PTB(PCR +)	32	Y	Y	Y	Y	39.2	Y	N	N	Y	Y	weight loss	3	2	3	3	3	3		3	17	13	12	14		14	9	5	4	6		5	hepatic dysfunction,pneumonia,cerebral hernia,GI bleeding	41	0
1-40	M	34	Rural	Farmer	31	14	N	N	N	NA	N	N	Y	PTB（smear，culture +）;tuberculous pleuritis(culture +);intestinal TB(culture +)	60	Y	N	Y	Y	39	N	N	N	N	N		3	1	5	3	3			14	26	26	24			3	8	7	8			2		27	1
1-42	M	30	Rural	Farmer	107	105	NA	NA	NA	NA	N	N	Y	PTB（smear，culture +）;lumbar tuberculosis(L1、2、3椎体破坏)	365	Y	N	Y	Y	37.4	Y	N	Y	Y	Y	backache(365d)	3	3	3	3	3	6	6	6	15	12	17	14	13	11	5	5	6	4	3	3		209	0
1-5	F	42	Urban	others	49	1	N	N	N	NA	N	N	Y	PTB	30	Y	N	Y	Y	37.8	Y	N	Y	Y	Y		3	1	3						29						10						SLE(4y),long-term steroid usage	1	1
1-6	M	44	Rural	Farmer	6	1	N	N	N	NA	N	N	N		180	Y	N	N	Y	40	Y	Y	Y	Y	Y	night sweats,anorexia	3	1	3						34						12							1	1
1-8	F	21	Rural	Farmer	43	2	N	N	N	Y	N	N	Y	miliary PTB,tuberculous peritonitis	10	Y	N	Y	Y	37.5	Y	N	N	N	N	cervical pain	3	1	3	3				3	19	19				21	9	9				10		2	1
2-1	M	57	Rural	Farmer	13	1	P	N	N	NA	N	N	N		30	Y	Y	Y	Y	38.5	N	N	Y	Y	N	delirium	3	1	3						29						5						peripheral facial paralysis(9y),fracture of right radius(2m)	2	1
2-14	F	72	Urban	Officer	19	9	N	N	N	N	N	N	Y	PTB	15	Y	N	N	Y	37.9	Y	N	N	Y	Y	dizziness	3	1	3	14	15				29	15	19				5	3	5				DM	9	1
2-16	M	65	Rural	Farmer	6	3	N	N	N	N	NA	N	N		20	Y	N	N	Y	39	Y	N	Y	Y	Y		3	1	3	3				3	29	30				30	8	9				8	esophageal cancer(1y)	6	1
2-20	M	53	Urban	Worker	8	6	N	N	N	NA	N	Y	Y	PTB	15	Y	N	N	N		N	N	N	N	N		3	1	3	3					28	25					5	6					HBP,cardiac arrest,subarachnoid hemorrhage	6	1
2-21	F	25	Rural	Farmer	3	2	NA	NA	NA	Y	NA	N	Y	PTB（PCR，culture +）	30	Y	Y	N	Y	39	Y	N	Y	Y	Y		3	1	3	3					18	14					5	5					Hepatic dysfunction	2	1
2-22	F	61	Urban	retiree	128	3	N	P	N	NA	Y	N	Y	PTB	30	Y	N	N	Y	39.5	N	N	Y	N	N	night sweats,weight loss	3	1	3	3					27	24					7	8					DM(6y),postoperative thyroid cancer	3	1
2-23	M	69	Urban	Worker	178	14	N	N	N	N	N	N	N		15	Y	N	N	Y	39.2	Y	N	N	Y	Y	weight loss	3	1	8	10	11			10	17	13	13			12	6	3	3			2	pneumonia	14	1
2-24	F	45	Urban	Worker	35	35	N	N	N	NA	N	N	N		15	N	N	Y	Y	38	Y	N	N	Y	Y		3	2	3	3	3	3		7	23	19	16	22		18	7	6	5	4		3		35	0
2-25	M	20	Rural	student	57	54	N	N	N	Y	N	Y	Y	PTB	20	Y	N	Y	Y	38.5	Y	N	Y	Y	Y	night sweats,weight loss	3	2	3	3	3	3		3	33	27	22	21		19	10	13	4	5		5		54	1
2-28	M	71	Urban	retiree	18	13	N	N	N	NA	NA	Y	N		8	N	N	N	Y	38.5	Y	N	N	Y	Y	frequent urination	3	1	3	3	3				34	32	30				10	14	11				lacunar infarction and brainstem infarction	13	1
2-3	M	21	Rural	Farmer	12	12	N	N	N	Y	N	N	N		11	Y	N	Y	Y	39	Y	N	Y	Y	Y		3	2	3	3	6			6	30	27	21			16	11	9	8			3		12	1
2-32	M	58	Rural	Farmer	75	13	N	N	N	NA	NA	N	Y	nephrotuberculosis,ophthalmic TB	60	Y	N	Y	Y	38	N	N	Y	N	N		3	1	7	7	10			3	21	18	19			29	5	5	3			7	HBP,DM,right nephrectomy	16	1
2-34	M	54	Rural	Farmer	14	6	N	N	N	NA	NA	N	N		20	Y	N	Y	Y	38.5	Y	N	N	N	N	night sweats,weight loss	3	1	3	3				3	24	21				21	5	5				6	HBP	6	1
2-6	F	41	Rural	Farmer	42	2	P	N	N	NA	Y	Y	Y	serum PCR+	45	Y	N	Y	Y	38.9	N	N	Y	Y	Y	weight loss	3	1	3	3				3	25	25				28	4	6				8	hepatitis B	4	1
2-8	M	79	Urban	retiree	39	4	N	N	N	N	N	N	N		19	Y	N	Y	Y	37.6	Y	N	N	Y	Y	night sweats	3	1	6	10				15	26	22				13	5	3				1	HBP(15y);cerebral infarction of right frontal lobe;BPH;right renal cyst	4	1
3-1	F	21	Rural	Farmer	6	2	N	N	N	Y	N	N	N		10	Y	N	Y	Y	41	Y	N	Y	Y	Y		3	1	3	3				3	19	21				21	9	8				8	hepatic dysfunction	2	1
3-19	F	62	Rural	Farmer	9	3	N	N	N	NA	N	N	N		40	Y	N	N	Y	38.1	Y	N	N	Y	Y	diarrhea	3	1	6	3				3	31	31				27	5	5				7	HBP;DM	3	1
3-21	F	59	Rural	Farmer	5	3	N	N	N	NA	NA	N	N		20	Y	N	Y	Y	38.8	Y	N	N	Y	Y	weight loss	3	1	3	3					24	25					4	4						3	1
3-23	F	77	Urban	retiree	15	2	N	N	N	NA	N	N	N		9	N	N	Y	Y	38.3	Y	Y	N	Y	Y		3	2	3	3				3	27	27				25	10	8				6	pneumonia;varicose vein of lower limb	15	1
3-24	F	26	Rural	Farmer	5	5	N	N	N	Y	N	N	N		15	Y	N	Y	Y	38.5	Y	Y	N	Y	Y		3	1	5	3				3	14	17				32	4	4				9	pneumonia	5	1
3-25	M	21	Rural	Farmer	43	42	N	N	N	Y	N	N	N		20	Y	N	N	Y	39.5	Y	Y	N	Y	Y	weight loss	3	2	3	3	6	6		3	12	12	9	11		20	7	4	3	3		4		42	0
3-3	M	48	Rural	Farmer	6	4	N	N	N	NA	N	N	N		6	N	N	N	Y	40	Y	N	Y	Y	Y		3	1	3	3				3	37	29				31	13	14				14		7	1
3-7	F	42	Urban	Worker	13	13	NA	NA	NA	NA	N	N	N		14	Y	Y	Y	N		Y	N	N	Y	Y		3	1	3	9	13			3	19	11	18			24	4	3	5			18		13	1
1-13	M	36	Rural	Farmer	90	22	N	N	N	NA	N	N	Y	PTB	30	Y	N	Y	Y	39.6	Y	N	N	Y	Y		3	5	3	3	12			15	22	23	12			4	7	6	2			0	cerebral cysticercosis(13y)	365	0
1-15	F	22	Rural	Farmer	80	15	NA	N	N	NA	N	N	Y	PTB（culture and PCR +）	60	Y	Y	Y	Y	38	N	N	N	Y	Y		3	5	3	3	12			15	20	17	9			6	7	5	2			0	pneumonia,premature delivery(2m)	365	0
1-17	M	59	Rural	Farmer	8	6	N	N	N	NA	N	N	Y	tuberculous pleuritis(culture +)	180	N	N	N	Y	39.2	N	N	Y	Y	Y	weakness,right pleural effusion	3	4	3	3				13	20	18				10	7	6				3		365	0
1-18	F	18	Urban	student	39	14	N	N	N	Y	N	N	Y	PTB	30	Y	Y	Y	Y	39	Y	N	N	Y	Y	weight loss,nonproductive cough	3	5	3	11	14			15	16	7	4			2	4	2	1			0		424	0
1-20	F	25	Rural	Farmer	101	13	N	N	N	NA	N	N	N		18	Y	N	Y	Y	38	Y	Y	N	Y	Y	weight loss	3	5	3	3	14			14	18	19	7			7	6	4	1			1	artificial abortion(9d ago)	365	0
1-23	M	30	Rural	Farmer	55	5	N	N	N	NA	N	N	N		15	Y	N	Y	Y	39.2	Y	Y	Y	Y	Y	pharyngalgia	3	4	3	3				13	19	14				6	4	4				1	pneumonia	365	0
1-24	F	37	Urban	Worker	76	12	N	N	N	NA	N	N	Y	miliary PTB,urinary culture+	12	Y	N	Y	Y	39	Y	N	N	Y	Y		3	5	3	3	12			14	20	15	5			3	6	4	2			1	pneumonia	365	0
1-25	F	20	Urban	student	201	42	N	N	N	Y	NA	N	Y	miliary PTB（smear，culture and PCR +）	30	N	Y	Y	Y	38.5	Y	N	Y	Y	Y	weakness,nonproductive cough	3	5	3	3	9	8		11	17	17	9	11		6	4	4	3	3		1	pneumonia	365	0
1-30	M	25	Rural	Farmer	44	20	N	N	N	NA	N	Y	Y	PTB（smear，culture +）	297	N	N	N	Y	39	Y	N	Y	Y	Y	weight loss,productive cough and dyspnea	3	5	3	3	12			14	17	14	5			6	5	4	2			1		365	0
1-32	M	26	Rural	Farmer	177	8	N	N	N	NA	N	N	Y	miliary PTB	36	Y	N	Y	Y	37.6	Y	N	N	Y	Y	weight loss	3	5	4	6	15			15	19	13	2			2	6	5	1			1		365	0
1-35	F	30	Rural	Farmer	78	9	N	N	N	NA	N	N	N		15	N	Y	Y	Y	38.5	Y	N	N	Y	Y	visual dysfunction	3	5	3	3	14			14	23	19	7			3	7	4	1			1		365	0
1-4	M	22	Urban	student	12	12	N	N	N	Y	N	N	Y	PTB（smear，culture and PCR +）	20	Y	N	Y	Y	38.5	Y	N	Y	Y	Y		3	5	3	3	7			7	12	17	8			13	6	5	6			4		365	0
1-44	F	35	Urban		115	29	N	N	N	NA	Y	N	N		30	Y	Y	Y	Y	38.5	Y	N	N	Y	Y		3	5	9	11	14	15		15	10	7	4	1		1	3	2	2	0		0	AIHA(1 month ago)	365	0
1-7	F	58	Rural	Farmer	149	149	NA	NA	NA	N	Y	N	N		40	Y	N	Y	Y	37.8	Y	N	Y	N	N	hypomnesis	3	5	7	7	9	13	15	15	17	16	12	7	5	5	6	6	5	3	1	1		527	0
1-9	F	37	Urban	others	64	51	N	N	N	NA	N	N	Y	pelvic TB	6	Y	N	Y	Y	39	Y	N	Y	Y	Y		3	5	7	7	8	12		15	14	16	12	10		7	8	5	4	3		0	demyelination(1y),long-term steroid usage	365	0
2-11	M	59	Rural	Farmer	19	8	N	N	N	NA	N	N	Y	PTB(PCR +)	20	N	Y	N	Y	39	N	N	N	Y	Y		3	4	3	7				14	19	15				9	7	5				1	HBP(6m)	365	0
2-13	M	66	Rural	Farmer	52	10	N	N	N	N	N	N	Y	PTB（smear，culture and PCR +）	12	N	Y	N	Y	37.5	N	N	Y	Y	Y		3	5	10	10	13			14	13	15	12			9	3	4	2			2		365	0
2-15	M	55	Rural	Farmer	106	20	N	N	N	NA	N	Y	Y	PTB,tuberculous pleuritis	10	Y	Y	Y	Y	40	Y	N	Y	Y	Y		3	5	3	11	15			15	25	15	10			6	8	4	2			0		365	0
2-17	M	36	Rural	Farmer	50	30	NA	NA	NA	NA	N	N	N		24	Y	N	N	Y	39	Y	Y	Y	Y	Y	weight loss	3	5	4	8	9	15		15	13	10	8	2		2	6	5	4	0		0		365	0
2-18	M	46	Rural	Farmer	63	11	N	N	N	NA	N	N	Y	PTB	10	Y	N	N	Y	40	Y	N	Y	Y	Y		3	5	3	8	14			15	28	23	13			5	6	9	3			2	pneumonia,osteonecrosis of the femoral head(4y)	58	0
2-19	M	19	Rural	student	81	12	N	N	N	Y	N	N	Y	PTB	10	Y	N	Y	Y	40	Y	N	Y	Y	Y		3	5	3	3	15			15	29	19	7			2	4	4	0			0		365	0
2-2	M	21	Rural	student	17	15	N	N	N	NA	NA	N	Y	PTB	12	N	N	N	Y	37.8	Y	N	Y	N	N		3	4	9	10	10			14	21	14	14			13	7	4	5			3		365	0
2-26	M	33	Rural	Farmer	43	9	N	N	N	NA	Y	N	N		30	Y	Y	N	Y	39.6	Y	N	Y	Y	Y	sweats,weakness	3	4	3	3	3			8	18	16	16			11	5	4	4			3	pneumonia	365	0
2-27	M	27	Urban	Worker	105	34	N	N	N	NA	N	N	Y	PTB(smear+)	180	N	Y	Y	Y	37.8	Y	N	Y	Y	Y	night sweats,weakness	3	5	3	3	10	10		10	19	20	12	12		12	5	5	2	2		2		365	0
2-30	F	73	Rural	Farmer	26	8	NA	NA	NA	N	N	N	Y	PTB	365	N	N	Y	Y	38	N	N	N	Y	Y	weight loss;nonproductive cough	3	5	6	8	8			8	28	22	14			14	4	5	4			4	HBP(10y),lacunar infarction,decubitus	26	0
2-31	M	76	Urban	retiree	56	16	N	NA	NA	N	NA	N	Y	PTB(culture+)	180	N	N	N	Y	39	Y	N	N	Y	Y	night sweats	3	5	6	6	10			14	28	25	20			14	7	6	3			1	BPH(2y),AMI(6m)	56	0
2-36	M	61	Rural	Farmer	133	16	N	N	N	NA	Y	N	Y	PTB（smear，culture and PCR +）	14	Y	N	Y	Y	39	Y	N	N	Y	Y	night sweats,anorexia	3	5	3	12	15			15	17	11	10			8	7	4	2			0		365	0
2-37	M	67	Urban	teacher	44	7	N	N	N	NA	N	N	N		60	Y	N	N	Y	38.7	Y	N	Y	Y	N	weight loss	3	5	9	9				14	17	16				11	5	3				1	pneumonia,BPH,UGIB	365	0
2-38	F	30	Rural	others	33	10	N	N	N	NA	NA	N	Y	miliary PTB;nephrotuberculosis（smear,PCR and culture +)	90	Y	Y	Y	Y	38.6	Y	Y	N	Y	Y	weight loss,abdominal pain,abdominal mass	3	5	7	14	15			15	17	11	2			2	5	2	0			0	hydronephrosis,pelvic effusion	365	0
2-4	F	36	Rural	Farmer	12	11	P	NA	NA	NA	Y	N	NA		8	Y	N	Y	Y	39	Y	N	Y	N	N	night sweats,anorexia	3	4	3	6	10			10	23	16	10			9	11	4	6			6		101	0
2-9	M	55	Rural	Worker	18	16	N	N	N	NA	N	N	N		3	N	Y	N	Y	38.7	Y	Y	N	Y	Y	weight loss	3	4	3	3	10			14	33	31	17			15	8	6	3			3	pneumonia,allergic asthma(5y),right scapular fracture	16	0
3-10	M	30	Urban	Worker	102	50	N	N	N	Y	N	N	N		8	Y	Y	N	Y	39.9	Y	N	N	Y	Y	night sweats	3	5	5	12	11	14		15	22	12	17	12		9	7	4	5	3		4	cesarean section(剖宫产，2天前）	365	0
3-11	M	63	Rural	Farmer	92	33	N	N	N	N	N	N	N		8	N	Y	N	Y	38.5	Y	N	Y	Y	Y		3	5	3	3	10	15		15	27	24	17	10		11	7	6	3	1		3		365	0
3-13	M	24	Rural	Farmer	89	15	N	N	N	Y	N	N	N		10	Y	Y	N	Y	39.5	Y	N	Y	Y	Y	anorexia,weakness,cough	3	5	3	5	12			15	31	17	11			3	9	5	2			0	pneumonia	365	0
3-14	M	58	Rural	Farmer	105	19	N	N	N	NA	N	N	N		5	Y	N	N	Y	39	Y	N	N	N	N	productive cough	3	5	3	3	9			12	19	21	13			10	5	6	6			3		723	0
3-17	M	28	Urban	others	102	35	N	N	N	NA	N	N	N		15	Y	N	N	Y	39	Y	N	N	Y	Y	weight loss	3	4	5	5	11	14		14	23	17	15	6		3	8	6	2	3		1	hepatic dysfunction	365	0
3-20	M	42	Rural	Farmer	7	6	N	N	N	NA	N	N	N		10	Y	N	Y	Y	40	Y	N	Y	Y	Y	abdominal distension	3	5	6	9				13	23	14				11	7	5				2		365	0
3-22	M	35	Rural	Farmer	105	29	N	N	N	NA	N	N	N		14	Y	Y	Y	Y	40	Y	N	Y	Y	Y		3	5	4	15	15	15		15	24	14	6	7		7	5	1	2	0		0		365	0
3-4	F	47	Rural	Farmer	6	6	N	N	N	N	N	N	N		30	Y	Y	Y	Y	38	N	N	Y	Y	Y	cough	3	5	3	3				14	25	27				12	8	8				3	CO poisoning(3y)	6	0
3-6	F	49	Urban	Worker	10	9	NA	N	N	NA	N	N	N		30	N	N	N	Y	40	Y	N	Y	Y	Y	enlargement of cervical lymph nodes	3	4	3	3	7			12	25	31	22			17	7	8	5			5	hepatic dysfunction,bilateral varicosity	9	0
3-9	M	26	Rural	Farmer	75	27	NA	N	N	NA	N	N	N		20	Y	N	Y	Y	39.8	Y	Y	N	Y	Y		3	5	3	3	11			15	26	21	11			2	4	4	3			9	pneumonia	365	0
[truncated: 17 more columns]

## Sheet: Pathogenic and imaging
	Smear			Culture				PCR			Cerebral imaging						Chest imaging
编号	P/N	Times	Days	P/N	Times	Days	药敏	P/N	Times	Days	Normal	Hydrocephalus	Basal meningeal enhancement	Infarct	Tuberculoma	Pre-contrast basal hyperdensity	Normal	Fibrocavitary	Pleural effusion	Miliary	Infiltrative	Hilar lymphadenopathy
1-1	N			P	1	23	NA	NA			N	Y	N	N	N	N	N	Y	Y	Y	Y	Y
1-2	NA			P	1	31	NA	N			Y						Y	N	N	N	N	N
1-3	N			P	1	24	敏感（痰培养结果）	P	1	4	N	Y	Y	N	N	N	N	N	Y	Y	Y	N
1-4	N			N			敏感（痰培养结果）	P	1	9	N	N	Y	N	N	N	NA
1-5	N			P	1	26	SM耐药	N			N	N	N	Y	N	Y	N	N	Y	N	Y	N
1-6	N			N				P	1	5	NA						N	N	Y	N	Y	N
1-7	N			N				P	1	2	N	Y	N	Y	N	N	Y
1-8	N			P	1	41	HRE,SM,LOFL,CIP耐药	P	1	1	N	Y	N	N	N	N	N	N	N	Y	N	Y
1-9	N			N				P	6	28	N	Y	Y	Y	N	N	N	N	Y	N	Y	N
1-11	NA			P	1	37	NA	P	1	4	N	N	N	N	N	N	N	Y	N	N	N	N
1-13	N			P	1	33	敏感	P	1	3	N	Y	Y	Y	N	N	N	N	Y	N	Y	N
1-15	N			P	1	27	NA	N			N	Y	N	N	N	N	N	N	N	N	Y	N
1-16	N			P	1	37	敏感	P	1	3	N	N	N	Y	Y	N	N	N	Y	Y	Y	N
1-17	N			P	1	25	NA	P	1	4	Y						N	N	Y	N	Y	N
1-18	N			N				P	3	11	N	N	Y	Y	N	Y	N	N	N	N	Y	N
1-19	N			N			敏感（痰及腹水培养结果）	P	17	169	N	Y	N	Y	Y	N	N	Y	Y	N	Y	Y
1-20	N			N				P	1	2	Y						NA
1-21	N			N				P	6	17	N	Y	N	N	N	N	N	N	Y	N	Y	N
1-23	N			P	1	32	SM耐药	N			N	N	N	N	Y	N	Y
1-24	N			P	3	46	敏感	N			N	Y	N	Y	N	N	N	N	N	Y	N	N
1-25	N			N			痰培养结果敏感	P	1	2	N	Y	N	Y	N	N	N	N	N	Y	Y	N
1-28	P	1	4	P	1	27	RFP耐药	P	1	4	N	N	Y	Y	N	N	N	N	N	N	Y	N
1-30	N			P	1	27	敏感	N			N	Y	N	Y	N	N	N	Y	N	N	Y	N
1-31	N			P	1	26	氧氟沙星、左氧氟沙星耐药	P	1	1	N	Y	N	Y	N	N	N	N	Y	N	Y	N
1-32	N			P	5	62	敏感	P	7	38	Y						N	Y	Y	Y	N	N
1-33	N			P	1	31	敏感	P	5	20	N	Y	N	Y	N	N	N	Y	N	N	N	N
1-34	N			P	1	35	敏感	N			N	Y	N	Y	N	N	N	N	Y	N	Y	N
1-35	N			P	2	40	敏感	N			N	Y	N	N	N	N	N	N	Y	N	Y	N
1-40	N			P	2	36	RFP、SM耐药（痰、胸水及大便培养药敏）	P	3	9	Y						N	N	Y	N	Y	N
1-42	N			P	1	30	RFP、SM耐药	N			N	Y	N	Y	N	N	N	N	N	Y	N	N
1-44	N			P	1	28	敏感	P	14	73	N	Y	N	N	N	N	N	N	N	N	N	N
2-1	N			N				N			NA						NA
2-2	N			N				N			NA						N	N	N	N	Y	N
2-3	N			N				N			NA						N	N	N	N	N	N
2-4	N			N				N			NA						NA
2-6	N			N				N			N	Y	N	N	N	N	N	N	N	N	Y	N
2-8	N			N				N			N	Y	N	Y	N	N	N	N	Y	N	Y	N
2-9	N			N				N			N	Y	Y	Y	N	N	N	N	Y	N	Y	N
2-11	N			N				N			N	Y	N	Y	N	N	N	N	Y	N	Y	N
2-13	N			N				N			N	N	N	Y	N	N	N	N	Y	N	Y	N
2-14	N			N				N			NA						N	N	N	N	Y	N
2-15	N			N				N			Y						N	N	N	N	Y	N
2-16	N			N				N			N	Y	Y	Y	N	Y	N	N	N	N	Y	N
2-17	N			N				N			NA						N	N	N	N	Y	N
2-18	N			N				N			N	Y	N	N	N	N	N	N	Y	N	Y	N
2-19	N			N				N			Y						N	N	Y	N	Y	N
2-20	N			N				N			N	Y	N	N	N	Y	N	N	N	N	Y	Y
2-21	N			N				N			N	Y	N	N	N	N	N	N	N	N	Y	Y
2-22	N			N				N			N	N	N	Y	N	N	N	Y	Y	N	Y	N
2-23	N			N				N			N	Y	N	Y	N	N	N	N	Y	N	Y	N
2-24	N			N				N			N	Y	N	Y	N	N	N	N	Y	N	Y	N
2-25	N			N				N			N	Y	N	Y	N	N	N	N	Y	N	Y	N
2-26	N			N				N			N	Y	N	Y	N	N	N	N	Y	N	Y	N
2-27	N			N				N			N	Y	N	Y	N	N	N	Y	Y	N	Y	N
2-28	N			N				N			N	N	N	Y	N	N	N	N	Y	N	Y	N
2-30	N			N				N			N	N	N	Y	N	N	N	N	Y	N	Y	N
2-31	N			N				N			N	Y	N	Y	N	Y	N	N	N	N	Y	N
2-32	N			N				N			N	Y	Y	N	Y	N	N	Y	N	N	Y	N
2-34	N			N				N			N	Y	N	Y	N	N	N	N	Y	N	Y	N
2-36	N			N			RFP、PZA、CM、AMK、LFX耐药（痰培养结果）	N			N	N	N	Y	N	N	N	Y	N	N	Y	N
2-37	N			N				N			N	Y	N	Y	N	N	N	N	N	N	Y	N
2-38	N			N				N			N	Y	N	N	N	N	N	Y	N	Y	N	N
3-1	N			N				NA			N	Y	N	N	N	N	N	N	N	N	Y	N
3-3	NA			NA				N			N	Y	N	N	N	N	N	N	N	N	Y	N
3-4	N			N				N			N	N	N	N	N	N	N	N	Y	N	Y	N
3-6	N			N				N			Y						N	N	Y	N	Y	N
3-7	N			N				N			Y						N	N	Y	N	Y	N
3-9	N			N				N			N	Y	N	N	N	N	N	N	Y	N	Y	N
3-10	N			N				N			Y						N	N	Y	N	Y	N
3-11	N			N				N			N	Y	N	N	N	N	N	N	Y	N	Y	N
3-13	N			N				N			Y						N	N	Y	N	Y	N
3-14	N			N				N			Y						N	N	Y	N	Y	N
3-17	N			N				N			N	Y	N	N	N	N	N	N	Y	N	Y	N
3-19	N			N				N			N	Y	N	Y	N	N	N	N	N	N	Y	N
3-20	N			N				N			Y						N	N	N	N	Y	N
3-21	N			N				N			N	Y	Y	N	N	Y	N	N	Y	N	N	N
3-22	N			N				N			Y						N	N	Y	N	N	N
3-23	N			N				N			N	N	N	Y	N	N	N	N	N	N	Y	N
3-24	N			N				N			N	Y	N	Y	N	N	N	N	N	N	Y	N
3-25	N			N				N			N	Y	N	Y	N	N	N	N	Y	N	N	N
